# Supplementary material for: Adaptation of the master antioxidant response connects metabolism, lifespan and feather development pathways in birds
Source: Nat Commun. 2020 May 18;11:2476. doi: 10.1038/s41467-020-16129-4 (PMC7234996; doi:10.1038/s41467-020-16129-4)
Supplement: Supplementary file 5 — Supplementary Data 1 [file 41467_2020_16129_MOESM5_ESM.xlsx]

## Sheet: Sheet1
Genome	Organism	Regions with sequence homology to mallard KEAP1 AND99337.1 (% identity; tBLASTN)	Accession
Picoides pubescens ASM69900v1 [GCF_000699005.1]	Picoides pubescens	N/A
ASM69184v1 reference assembly, Annotation Release 100	Merops nubicus	181-410 (88%);	NW_008614822.1
		20-182 (84%)	NW_008608188.1
ASM70340v1	Apaloderma vittatum	177-241 (83%); 129-178 (88%)	NW_009705273.1
ASM69071v1	Colius striatus	479-538 (97%)	NW_010675017.1
ASM68720v1 reference assembly, Annotation Release 100	Tyto alba	N/A
genomic/43455/GCA_000699945.1	Cathartes aura	N/A
ASM69140v1 reference assembly, Annotation Release 100	Haliaeetus albicilla	N/A
bAquChr1.2 UFQG00000000	Aquila chrysaetos	4-182 (87%); 181-410 (84%);	NW_021941944.1
GCF_000737465.1 Haliaeetus_leucocephalus-4.0 reference Annotation Release 100	Haliaeetus leucocephalus	181-410 (92%)	NW_010973040.1
ASM69053v1 reference assembly, Annotation Release 100	Cariama cristata	N/A
(GCF_000337955.1) F_peregrinus_v1.0 reference Annotation Release 102	Falco peregrinus	62-182 (93%); 178-410 (92%)	NW_004929976.1
(GCF_000238935.1) Melopsittacus_undulatus_6.3 reference, Annotation Release 102	Melopsittacus undulatus	12-179 (74%)	NW_004845791.1
(GCF_000696875.1) ASM69687v1 reference assembly, Annotation Release 100	Nestor notabilis	N/A
(GCF_000695815.1) ASM69581v1 reference assembly, Annotation Release 100	Acanthisitta chloris	N/A
(GCF_001715985.3) ASM171598v3 reference, Annotation Release 103	Manacus vitellinus	N/A
(GCF_000691975.1) ASM69197v1 reference Annotation Release 101	Corvus brachyrhynchos	139-184 (67%); 181-232 (73%)	NW_008237615.1
Taeniopygia_guttata-3.2.4 reference, Annotation Release 103	Taeniopygia guttata	22-134 (61%);128-182 (64%); 289-411 (72%)	NW_002221036.1
GeoFor_1.0 reference Annotation Release 101	Geospiza fortis	N/A
ASM68728v1 reference assembly, Annotation Release 100	Phaethon lepturus	N/A
ASM69077v1 reference assembly, Annotation Release 100	Eurypyga helias	175-246 (76%)	NW_010227783.1
ASM69087v1 reference assembly, Annotation Release 100	Gavia stellata	N/A
ASM69914v1 reference Annotation Release 101	Aptenodytes forsteri	7-177 (88%)	NW_008795151.1
		232-369 (93%)	NW_008794872.1
ASM69910v1 reference assembly, Annotation Release 100	Pygoscelis adeliae	57-133 (92%)	NW_008812449.1
		231-297 (90%)	NW_008806756.1
ASM69083v1 reference assembly, Annotation Release 100	Fulmarus glacialis	N/A
ASM70892v1 reference assembly, Annotation Release 100	Phalacrocorax carbo	N/A
Genome (ASM70822v1 reference assembly, Annotation Release 100	Nipponia nippon	4-182 (88%); 181-410 (91%)	NW_009000874.1
ASM68718v1 reference assembly, Annotation Release 100	Egretta garzetta	301-407 (91%); 478-546 (81%)	NW_009260666.1
(GCF_000687375.1) ASM68737v1 reference assembly, Annotation Release 100	Pelecanus crispus	181-400 (92%)	NW_009088148.1
(GCF_000692075.1) ASM69207v1 reference assembly, Annotation Release 100	Opisthocomus hoazin	N/A
ASM70802v2 reference assembly, Annotation Release 100	Charadrius vociferus	63-164(92%)	NW_009654446.1
		181-398 (90%)	NW_009647527.1
ASM70936v1 reference assembly, Annotation Release 100	Tauraco erythrolophus	478-538 (89%)	NW_010034672.1
ASM69519v1 reference assembly, Annotation Release 100	Chlamydotis macqueenii	181-222 (93%)	NW_010464177.1
ASM70932v1 reference assembly, Annotation Release 100	Cuculus canorus	87-183 (89%); 181-(90%); 479-538 (90%); 538-596 (78%)	NW_009245244.1
ASM70074v1 reference Annotation Release 101	Antrostomus carolinensis	483-540(91%)	NW_010343691.1
ASM69908v1 reference, Annotation Release 100	Calypte anna	71-182 (73%)	NW_007618511.1
		181-355 (81%)	NW_007643751.1
		474-538 (85%)	NW_007618999.1
ChaPel_1.0 reference assembly, Annotation Release 100	Chaetura pelagica	54-139 (81%)	NW_009957828.1
		437-532 (75%)	NW_009953419.1
genomic/345573/GCA_000699545.1	Podiceps cristatus	N/A
ASM69924v1 reference assembly, Annotation Release 100	Pterocles gutturalis	181-257 (84%); 309-376 (88%)	NW_010142454.1
genomic/372326/GCA_002029285.1	Patagioenas fasciata monilis	4-184 (84%); 176-410 (88%); 470-596 (70%)	LSYS01003709.1
cibio_Scana_2019 reference, Annotation Release 102	Serinus canaria	N/A
(GCA_001447265.1) Sturnus_vulgaris-1.0 reference Annotation Release 100	Sturnus vulgaris	22-182 (66%); 181-411 (73%); 410-476 (84%)	NW_014650932.1
Zonotrichia_albicollis-1.0.1 reference Annotation Release 102	Zonotrichia albicollis	N/A
cyaCae2 reference Annotation Release 100	Cyanistes caeruleus	181-411 (74%)	NW_019800145.1
PseHum1.0 reference Annotation Release 101	Pseudopodoces humilis	181-411 (74%); 130-182(68%)	NW_005088221.1
Parus_major1.1 reference Annotation Release 101	Parus major	8-132 (62%)	NW_015380577.1
Cliv_2.1 GenBank assembly [GCA_000337935.2]	Columba livia	4-182 (78%); 181-394 (89%); 478-544 (88%)	AKCR02000326.1
(GCA_000146605.3) Turkey_5.0 reference, Annotation Release 102	Meleagris gallopavo	1-189 (85%); 181-410 (97%);	NW_011216181.1
		424-476 (100%); 467-540 (83%);538-596 (88%)	NW_011128565.1
(GCA_000002315.5) GRCg6a reference, Annotation Release 104	Gallus Gallus	1-182 (88%); 181-329 (89%); 342-408 (100%); 416-476 (98%); 476-537 (95%); 538-596 (90%)	NC_028739.2
aptRow1 reference Annotation Release 100	Apteryx rowi	1-182 (93%); 181-570 (64%); 479-537 (93%); 538-596 (80%)	NW_020449050.1
