# Supplementary material for: Adaptation of the master antioxidant response connects metabolism, lifespan and feather development pathways in birds
Source: Nat Commun. 2020 May 18;11:2476. doi: 10.1038/s41467-020-16129-4 (PMC7234996; doi:10.1038/s41467-020-16129-4)
Supplement: Supplementary file 6 — Source Data [file 41467_2020_16129_MOESM6_ESM.xlsx]

## Sheet: Fig 1D
		anti-KEAP1 NRF2 co-immunoprecipitation quantifications
		NRF2/KEAP1 ratio
		-/-	0
		-/H	0
		-/Z	0
		H/-	0
		H/H	1
		H/C	1.29108
		H/N	0.00215
	*blots shown in Fig S2	H/del	0.00369
		C/C	1.12613
		C/N	0
		N/C	1.29915
		N/N	0

## Sheet: Fig 1E
	Relative cytoplasmic to nuclear NRF2
WT	0.762973
KEAP1 Cas9	6.55147
WT-2	0.918776
KEAP1 Cas9-2	10.0706
WT-3	1.31825
KEAP1 Cas9-3	9.93398

## Sheet: Fig 1F
	relative response ratios
-/-	-2.46856e-05	0.000347975	0.000188845	-0.000171482	-0.000260363	-8.03043e-05
-/H	0.00392512	0.0046795	0.00316029	0.00624878	0.0056984	0.00533913
-/C	0.00426155	0.0040449	0.00305055	0.00763551	0.00725924	0.00672273
-/N	0.0262041	0.0288338	0.0278796	0.0764532	0.0808872	0.079904
H/-	1.0663	1.03306	0.978761	0.989452	0.932509
H/H	0.265448	0.385245	0.645643	0.692215	0.62001
H/C	0.102852	0.0886524	0.119097	0.11969	0.120497
H/N	0.874856	0.676135	0.519565	1.28226	1.18785	1.2228
C/-	0.347465	0.212108	0.23512
C/C	0.0621133	0.0776435	0.140529
C/H	0.334316	0.341895
C/N	0.315645	0.278631	0.206137
N/-	0.373141	0.390906	0.402319
N/H	0.0830052	0.0715529	0.0737788
N/C	0.0304149	0.0309068	0.0325633
N/N	0.250866	0.282375	0.260731

## Sheet: Fig 2A,B,D
	Specimen	mRNA fold change
Nrf2	chicken	1.85086	0.720569	0.749809	1.07303	0.920917	1.01197
	Woodcock	12.2611	10.5383
	White throated sparrow	9.80896	3.98825	2.11724
GCLC	chicken	1.6895	0.75608	0.782841	0.998992	0.951124	1.05245	0.310461	1.0385
	Woodcock	5.66311	4.38677
	White throated sparrow	7.88526	2.53449	4.08087
GCLM	chicken	1.11552	0.614276	1.45936	0.98806	0.979062	1.03373	0.247937	1.03167
	Woodcock	1.33317	0.617834
	White throated sparrow	9.229	3.93341	2.37803
PRDX1	chicken	1.2129	0.819566	1.00598	0.816507	1.15067	1.06436	0.151446	1.01166
	Woodcock	5.06034	3.92051
	White throated sparrow	9.1073	2.81211	3.92468
TXNRD1	chicken	1.61068	0.899504	0.69022	0.98806	0.979062	1.03373	0.281056	1.03354
	Woodcock	7.14149	4.71734
	White throated sparrow	3.50231	1.43074	0.571054
	NRF2 protein relative to chicken
	Cytoplasmic	Nuclear
chicken 1	1.22643	0.890769
chicken 2	0.773568	1.10923
oven bird 1	2.942	6.19538
oven bird 2	2.80122	10.3031
	NRF2 nuclear to cytosolic ratio
chicken 1	0.624397
chicken 2	1.23271
chicken 3	1.14289
oven bird 1	1.81036
oven bird 2	3.16198

## Sheet: Fig 3D
		Relative response ratio
Chicken	DMSO	0.569711	0.540724	0.495484	0.654286	0.590528	0.58207	0.520341	0.436854	0.495992	0.495523
	CDDO-Im	1.11954	0.946406	0.951971	1.05514	1.05412	1.03243	1.01271	0.882299	1.02638	0.918999
Neoaves	DMSO	7.84029	4.2033	0.4532	3.37373	3.20704	-1.68051	-0.798781	-1.59495	0.877705	-2.43829	-1.86062	1.33009
	CDDO-Im	0.304278	3.91329	1.77871	1.968	-1.94974	-1.57708	3.26359	0.27167	0.588874	2.38498	1.61092	-0.557498

## Sheet: Fig 3E
Chicken Vehicle	NRF2	0.983333	1.10965	0.91646
	PRDX1	0.808871	1.15287	1.07236
	GCLC	1.09346	1.05545	0.866481
	PTGR1	0.966304	1.0786	0.959454
Chicken CDDO-Im	NRF2	0.844118	0.79861
	PRDX1	4.18436	4.39773
	GCLC	2.30302	2.52232
	PTGR1	1.64021	1.53934
Neoaves Vehicle	NRF2	5.00558	6.03572	4.89106
	PRDX1	5.50566	6.17919	6.68329
	GCLC	4.0512	4.6536	4.01583
	PTGR1	19.8541	21.748	20.5486
Neoaves CDDO-Im	NRF2	5.2032	4.75834	2.93504
	PRDX1	7.50789	6.9759	7.88961
	GCLC	4.9277	4.39347	5.68049
	PTGR1	19.6099	17.0616	22.9518

## Sheet: Fig 3F-H
		fluorescence relative to luminescence
TBH 0uM	Chicken	0.0352631	0.0589454	0.0668014	0.0556963	0.0903385	0.154082
	Neoaves	0.0383409	0.021406	0.0289892	0.030345	0.0267324	0.0651048
100uM	Chicken	0.0533473	0.283931	0.290948	0.295996	0.334231	0.411187
	Neoaves	-0.000421674	-0.00607051	0.0312762	0.0309346	0.0577521	0.170107
500uM	Chicken	3.43849	3.40781	3.95023	3.91765	3.84949	3.92739
	Neoaves	2.05235	1.91968	1.90959	2.11485	2.37117	2.98452
	HEK293T WT	12.358	13.1842	12.6925	11.954	6.20396
	KEAP1-Cas9	9.32958	7.42805	7.8243	7.79907	6.81433
	KEAP1
TBH 0uM	-	0.387703	0.325226	0.350561
	C	0.21551	0.195353	0.234005
	N	0.244032	0.179851	0.178658
100uM	-	2.30962	2.11266
	C	3.65766	3.78393
	N	1.31538	1.81522

## Sheet: Fig 4B
	fold change GSTA2 expression
Chicken	0.868424	1.02717	1.12105
Woodcock	0.142671	0.375797
WT sparrow	0.0832942	0.0498309	0.0814384

## Sheet: Fig 5A
phylogeny
((Struthio_camelus:50,((Apteryx_australis:10.8,(Apteryx_owenii:3.46,Apteryx_haastii:3.46):7.34):30.7,(Dromaius_novaehollandiae:39,Nothoprocta_perdicaria:39):2.5):8.5):23,((((Callipepla_gambelii:1.2,Callipepla_californica:1.2):24.8,(Perdix_perdix:17.225,((Lagopus_lagopus:4.6,Lagopus_leucurus:4.6,Lagopus_mutus:4.6):1.8,(Tetrao_urogallus:5,Dendrogapus_obscurus:5):1.4):10.825,((Coturnix_chinensis:10.…

## Sheet: Fig 5C
N >50		A 40-49		N 40-49		A 30-39		N 30-39		A 20-29		N 20-29		A 10-19		N 10-19		A <10		N <10
	BMR
Corvus corax	0.016459	Aythya fuligula	0.016951	Larus argentatus	0.019297	Somateria mollissima	0.013247	Morus bassanus	0.017467	Anas platyrhynchos	0.014353	Uria lomvia	0.022283	Tetrao urogallus	0.011005	Accipiter striatus	0.030361	Callipepla californica	0.020131	Acrocephalus palustris	0.067593
Cacatua galerita	0.015848	Cygnus olor	0.013132	Macronectes giganteus	0.010059	Anas penelope	0.014039	Columba livia	0.016223	Anas strepera	0.02823	Pernis apivorus	0.012899	Dromaius novaehollandiae	0.00324	Erithacus rubecula	0.057386	Lagopus lagopus	0.01535	Pinicola enucleator	0.049872
Fulmarus glacialis	0.018887			Nestor notabilis	0.019094	Apteryx australis	0.005292	Nymphicus hollandicus	0.028972	Anas acuta	0.021789	Bubo virginianus	0.01562	Lophodytes cucullatus	0.017009	Corvus corone	0.023031	Netta rufina	0.020663	Turdus grayi	0.031322
Puffinus puffinus	0.022834			Calyptorhynchus banksii	0.019951	Anser anser	0.012003	Limosa lapponica	0.022792	Aythya ferina	0.025662	Fringilla coelebs	0.06381	Anas querquedula	0.02782	Turdus iliacus	0.044828	Callipepla gambelii	0.02157	Thraupis episcopus	0.047368
				Haematopus ostralegus	0.018917			Tyto alba	0.012116	Anas clypeata	0.025199	Buteo buteo	0.01336	Coturnix coturnix	0.033093	Oceanodroma furcata	0.03565	Coturnix japonica	0.030609	Thryothorus ludovicianus	0.086577
				Cacatua tenuirostris	0.020731			Larus canus	0.018794	Aix sponsa	0.018058	Rissa tridactyla	0.032393			Passerculus sandwichensis	0.050314	Perdix perdix	0.015469	Psaltriparus minimus	0.083636
				Uria aalge	0.021077			Pandion haliaetus	0.013298	Aythya collaris	0.017373	Asio otus	0.013611			Streptopelia decaocto	0.020118	Coturnix chinensis	0.029399	Ammodramus savannarum	0.046377
				Alca torda	0.022003			Zenaida macroura	0.025492			Calidris canutus	0.024385			Barnardius zonarius	0.021624			Sylvia curruca	0.067925
				Fratercula arctica	0.028116			Stercorarius parasiticus	0.023618			Carduelis carduelis	0.075758			Garrulus glandarius	0.032614			Troglodytes aedon	0.073529
				Aquila rapax	0.006785			Buteo jamaicensis	0.007749			Dacelo novaeguineae	0.011964			Turdus philomelos	0.041561			Carpodacus erythrinus	0.062736
								Phalacrocorax aristotelis	0.019018			Cyanocitta cristata	0.037129			Sericornis frontalis	0.06			Anthus pratensis	0.057143
												Aptenodytes patagonicus	0.0071			Aegolius acadicus	0.019052			Motacilla flava	0.063265
												Eudyptula minor	0.010445			Pyrrhula pyrrhula	0.065461			Sialia mexicana	0.055273
												Parabuteo unicinctus	0.008864			Falco mexicanus	0.016256			Leptotila verreauxi	0.024351
												Strix occidentalis	0.016865			Falco sparverius	0.020517			Contopus virens	0.066906
												Pyrrhocorax graculus	0.029893			Turdus migratorius	0.04391			Protonotaria citrea	0.05625
												Sylvia borin	0.060484			Anhinga anhinga	0.011048			Eremophila alpestris	0.045769
												Falco tinnunculus	0.021298			Leucosarcia melanoleuca	0.012863			Phylloscopus collybita	0.071951
												Quiscalus quiscula	0.038612			Ramphastos toco	0.014983			Melospiza georgiana	0.051007
												Passer domesticus	0.057391			Nucifraga caryocatactes	0.032993			Regulus regulus	0.12
												Corvus frugilegus	0.024154			Loxia curvirostra	0.054822			Troglodytes troglodytes	0.067416
												Sturnus vulgaris	0.042133			Hirundo rustica	0.058696			Saxicola rubetra	0.060839
												Egretta thula	0.015573			Aegolius funereus	0.031308			Otus scops	0.021546
												Phalacrocorax auritus	0.014865			Scolopax rusticola	0.018093			Emberiza hortulana	0.061728
												Buteo lineatus	0.01155			Parus major	0.076364			Lullula arborea	0.080784
												Arenaria interpres	0.036889			Ficedula hypoleuca	0.071795			Amphispiza bilineata	0.061207
												Myiopsitta monachus	0.023507			Falco subbuteo	0.022452			Loxia leucoptera	0.05604
												Turdus merula	0.040436			Myiarchus crinitus	0.040708
												Pica pica	0.027124			Zonotrichia albicollis	0.049505
												Turdus viscivorus	0.036691			Oriolus oriolus	0.036055
												Apus apus	0.034967			Fringilla montifringilla	0.065714
												Alcedo atthis	0.03965			Loriculus galgulus	0.068889
												Melopsittacus undulatus	0.039466			Micrathene whitneyi	0.020222
												Neophema pulchella	0.05225			Icterus galbula	0.053235
												Scolopax minor	0.024569			Gallirallus australis	0.008089
												Prunella modularis	0.069643			Sylvia atricapilla	0.068493
												Fulica atra	0.017864			Motacilla alba	0.06
												Caloenas nicobarica	0.010653			Bombycilla garrulus	0.04731
												Momotus momota	0.017285			Columbina inca	0.022651
												Accipiter nisus	0.025333			Zonotrichia leucophrys	0.04636
												Agelaius phoeniceus	0.040371			Streptopelia turtur	0.026623
																Emberiza citrinella	0.058582
																Podiceps nigricollis	0.024322
																Passer montanus	0.065471
																Charadrius dubius	0.041667
																Zosterops lateralis	0.049153
																Loxioides bailleui	0.046264
																Cuculus canorus	0.027061
																Pluvialis apricaria	0.029603
																Todus mexicanus	0.065079
																Neopsephotus bourkii	0.0485
																Agapornis fischeri	0.03351
																Coccothraustes coccothraustes	0.051967
																Quiscalus mexicanus	0.02957
																Poecile atricapillus	0.08835
																Emberiza schoeniclus	0.061364
																Empidonax virescens	0.052033
																Tachycineta bicolor	0.062805
																Lanius excubitor	0.050829
																Taeniopygia guttata	0.063248
																Telespiza cantans	0.048418
																Picoides pubescens	0.051073
																Sylvia nisoria	0.064789
																Acrocephalus schoenobaenus	0.067826
																Phylloscopus trochilus	0.070093
																Muscicapa striata	0.061806
																Spizella passerina	0.058824
																Tringa ochropus	0.036889
																Colius striatus	0.016667
																Luscinia svecica	0.062019
																Melospiza melodia	0.04712
																Ictinia mississippiensis	0.014181
																Upupa epops	0.029701
																Tyrannus tyrannus	0.043978
																Aegithalos caudatus	0.080899
																Athene cunicularia	0.019087
																Himatione sanguinea	0.08
																Hippolais icterina	0.1352
																Sayornis phoebe	0.057407
																Vireo olivaceus	0.053086
																Phoenicurus phoenicurus	0.064615
																Phoenicurus ochruros	0.063043
																Lanius collurio	0.051111
																Alauda arvensis	0.082019
																Pica nuttalli	0.03476
																Riparia riparia	0.061765
																Lonchura striata	0.074757

[truncated: 12 more sheets: Fig 5D, Fig S2A, Fig S2B, Fig S3A, Fig S3 B, Fig S3C, Fig S4 A, Fig S4 C, Fig S4 D, Fig S5, Fig S9 B, Fig S9 C]
